# Supplementary material for: Brucella Seropositivity and Associated Risk Factors in Pastoral Livestock System in Northeastern Ethiopia
Source: Vet Sci. 2024 Dec 3;11(12):620. doi: 10.3390/vetsci11120620 (PMC11680144; doi:10.3390/vetsci11120620)
Supplement: Supplementary file 1 [file vetsci-11-00620-s001.zip]

Archive with 6 entries (6 files):
- Supplementary Table 1.pdf
- Supplementary Table 2.pdf
- Supplementary Table 3.pdf
- Supplementary Table 4.pdf
- Supplementary Table 5.pdf
- Supplementary Table 6.pdf
